# Supplementary material for: Levels of and determinants for physical activity and physical inactivity in a group of healthy elderly people in Germany: Baseline results of the MOVING-study
Source: PLoS One. 2020 Aug 13;15(8):e0237495. doi: 10.1371/journal.pone.0237495 (PMC7425978; doi:10.1371/journal.pone.0237495)
Supplement: S1 File — (XLSX) [file pone.0237495.s001.xlsx]

## Sheet: S1_dataset_NEU2
Group	Akti.id	Weightkg	BMI	BMI_group	Age	Age.group	Gender	Sedentary_min	Light_min	Moderate_min	Vigorous_min	VeryVigorous_min	PA_overall_min	inSedentary	inLight	inModerate	inVigorous	inVeryVigorous	TotalMVPA	inMVPA	StepsCounts	WearingTime	CalendarDays	Soma_hight	Soma_weight	Soma_hip_circumference	Partner_1	Partner_2	Education_1	Education_2	Education_group	Smoke_1	Smoke_2	Alcohol_1	Alcohol_2	Self-efficacy_1	Self-efficacy_2	Self-efficacy_3	Self-efficacy_4	Self-efficacy_5	Self-efficacy_6	Self-efficacy_7	Self-efficacy_8	Self-efficacy_9	Self-efficacy_10	Self-efficacy_11	Self-efficacy_12	Self_efficacy_sum_score	Education_dummy_1
control	62188002	100	31.7397	3	78	3	M	4476.67	1437.67	291.833	1.16667	0	1730.67	72.12	23,16 %	4,70 %	0,02 %	0,00 %	293	4,72 %	93255	6207.33	7	177.5	100.15	116	1	1	4	6	3	0	0	2	1	6	6	6	6	6	1	1	1	7	1	4	4	49	0
control	64223059	76	30.2521	3	67	1	F	4003.5	1259.83	378.833	1.66667	0	1640.33	70.94	22,32 %	6,71 %	0,03 %	0,00 %	380.5	6,74 %	110218	5643.83	7	158.5	76.05	104	1	1	2	2	2	0	0	2	1	7	7	7	7	7	4	7	1	7	7	7	7	75	0
intervention	65221161	83	29.5834	2	75	3	M	4151.33	1943.67	351.5	21.5	4.66667	2321.33	64.14	30,03 %	5,43 %	0,33 %	0,07 %	377.667	5,83 %	67619	6472.67	7	167.5	83.3	101.5	1	1	3	1 2 5	3	0	1	3	2	5	5	5	5	5	5	5	6	7	6	6	6	66	0
	60904835	68	25.9107	2	73	2	F	3008	1756.5	359.167	88.5	68.6667	2272.83	56.96	33,26 %	6,80 %	1,68 %	1,30 %	516.333	9,78 %	139108	5280.83	7	162	68.2	102	1	1	3	3	3	0	0	2	1	5	3	6	6	5	2	4	2	6	6	5	7	57	0
intervention	66142073	78	29.0006	2	69	1	F	3856.33	1801	221.333	1	0.166667	2023.5	65.59	30,63 %	3,76 %	0,02 %	0,00 %	222.5	3,78 %	84724	5879.83	7	164	78	110	1	1	2	1 5	2	0	1	2	1	3	2	3	4	4	5	5	5	6	5	5	7	54	0
control	65945515	69	24.8898	1	65	1	F	4136.33	1295	506.833	1.66667	0.5	1804	69.63	21,80 %	8,53 %	0,03 %	0,01 %	509	8,57 %	118371	5940.33	7	166.5	70.1	107.5	1	1	999	2	999	1	1	3	1	7	5	5	5	5	1	4	4	7	7	4	7	61	999
intervention	68379018	84	27.586	2	78	3	M	5222.83	1194.83	5.66667	0.166667	0	1200.67	81.31	18,60 %	0,09 %	0,00 %	0,00 %	5.83333	0,09 %	86292	6423.5	7	174.5	83.5	100	0	0	4	1 3 6	3	0	0	4	1	1	2	2	2	3	1	5	4	7	5	4	3	39	0
control	69852905	56	23.1594	1	76	3	F	4020	774.5	220.833	1	0	996.333	80.14	15,44 %	4,40 %	0,02 %	0,00 %	221.833	4,42 %	60419	5016.33	7	155.5	56.34	90	1	1	2	6	2	0	0	3	1	1	4	6	7	4	1	1	1	7	6	1	7	46	0
intervention	69761158	50	19.7777	1	69	1	F	4172.17	1543	469.667	0.833333	0	2013.5	67.45	24,94 %	7,59 %	0,01 %	0,00 %	470.5	7,61 %	129113	6185.67	7	159	49.55	88.5	0	0	4	6 7	3	0	1	2	1	6	6	6	6	6	1	7	6	7	7	4	7	69	0
control	66031023	110	35.1112	3	65	1	F	3885.33	1778.17	290.5	3.66667	0	2072.33	65.22	29,85 %	4,88 %	0,06 %	0,00 %	294.167	4,94 %	93224	5957.67	7	177	109.5	126.5	0	999	2	2 3	2	0	1	3	1	999	999	999	6	4	1	1	1	5	3	3	4	999	0
control	68796552	58	22.2373	1	72	2	F	3869	1507.33	74.1667	1.33333	0	1582.83	70.97	27,65 %	1,36 %	0,02 %	0,00 %	75.5	1,38 %	93674	5451.83	7	161.5	57.8	91.5	1	1	3	2 5	3	0	0	2	1	6	6	7	7	6	2	7	4	7	7	3	7	69	0
intervention	63657958	79	27.9904	2	76	3	F	3279.5	1469.67	223.667	1.33333	0	1694.67	65.93	29,55 %	4,50 %	0,03 %	0,00 %	225	4,52 %	83511	4974.17	7	168	78.5	106	1	1	1	1 2 5	1	0	0	0	999	4	6	6	6	4	1	1	1	4	1	1	4	39	1
intervention	62443394	100	35.0128	3	66	1	M	3468.33	1313	615.333	1.5	0.166667	1930	64.25	24,32 %	11,40 %	0,03 %	0,00 %	617	11,43 %	81753	5398.33	7	169	99.6	108	999	999	999	999	999	0	0	3	1	6	6	5	6	4	4	5	6	6	5	6	6	65	999
intervention	62054509	104	35.9862	3	66	1	F	4552.17	1544	334.167	1.5	0	1879.67	70.78	24,01 %	5,20 %	0,02 %	0,00 %	335.667	5,22 %	62928	6431.83	7	170	103.6	126	1	1	5	3 6	4	0	1	1	1	5	5	6	6	6	6	6	6	6	3	5	5	65	0
control	61049861	76	26.453	2	74	2	F	4032.83	1836.83	82.8333	1.5	0.333333	1921.5	67.73	30,85 %	1,39 %	0,03 %	0,01 %	84.6667	1,42 %	94585	5954.33	7	169.5	75.95	107	1	1	3	1 3 5	3	0	0	2	1	6	6	6	6	6	4	6	6	6	6	4	4	66	0
intervention	65312585	77	26.0276	2	72	2	M	3879.17	1866.5	409.167	8.16667	0.333333	2284.17	62.94	30,28 %	6,64 %	0,13 %	0,01 %	417.667	6,78 %	144374	6163.33	7	172	77.05	99	1	1	3	1 5	3	0	0	1	1	3	2	2	2	2	2	1	2	4	4	2	4	30	0
control	68306520	78	27.1491	2	72	2	M	5726.83	1465.17	237.667	2.16667	0	1705	77.06	19,71 %	3,20 %	0,03 %	0,00 %	239.833	3,23 %	87477	7431.83	7	169.5	78.05	97	1	1	3	3	3	0	1	2	1	6	6	6	7	7	6	6	6	7	7	6	7	77	0
control	66695355	78	28.8246	2	73	2	M	3871.17	1575	135.5	0.833333	0	1711.33	69.34	28,21 %	2,43 %	0,01 %	0,00 %	136.333	2,44 %	85552	5582.5	7	164.5	78.2	94	1	1	2	3	2	0	1	2	1	4	3	6	6	4	7	7	5	4	3	3	7	59	0
control	67675422	94	30.3461	3	69	1	M	4222	1919.83	350.167	1.16667	0	2271.17	65.02	29,57 %	5,39 %	0,02 %	0,00 %	351.333	5,41 %	135920	6493.17	7	176	94.25	103	1	1	1	3	1	0	1	1	1	4	1	4	4	3	1	2	2	2	2	2	4	31	1
control	65096421	69	25.9701	2	67	1	F	3199.33	1728	376.167	1.33333	0	2105.5	60.31	32,57 %	7,09 %	0,03 %	0,00 %	377.5	7,12 %	110209	5304.83	7	163	68.5	101	1	1	2	1	2	0	0	2	1	4	5	4	6	4	1	1	1	7	7	4	7	51	0
intervention	69499285	59	21.8032	1	68	1	F	3944.17	2159.67	279.667	2.33333	0.666667	2442.33	61.76	33,82 %	4,38 %	0,04 %	0,01 %	282.667	4,43 %	123164	6386.5	7	164.5	59.15	94	1	1	2	1 2	2	0	0	1	1	6	6	6	6	6	5	7	5	7	5	6	6	71	0
control	68545104	69	24.3024	1	75	3	M	3591.33	785.333	297.833	0	0	1083.17	76.83	16,80 %	6,37 %	0,00 %	0,00 %	297.833	6,37 %	60519	4674.5	7	168.5	69.45	89	0	999	3	1 5	3	0	999	2	2	3	3	7	7	3	1	1	999	7	7	4	4	999	0
control	64842678	83	27.2576	2	65	1	M	4926.33	1399.33	229.5	1.66667	0	1630.5	75.13	21,34 %	3,50 %	0,03 %	0,00 %	231.167	3,53 %	93469	6556.83	7	174.5	82.7	98.5	1	1	2	1 3	2	1	1	1	2	5	5	7	7	5	4	4	5	7	5	7	7	68	0
intervention	63781369	86	28.7347	2	73	2	M	4050.33	1948.33	139	0.666667	0	2088	65.98	31,74 %	2,26 %	0,01 %	0,00 %	139.667	2,28 %	93229	6138.33	7	173	86.3	104	1	1	1	1	1	1	1	4	1	4	3	5	3	3	7	7	7	5	7	7	7	65	1
intervention	60145185	77	28.8042	2	77	3	M	5026.17	1000.67	10.8333	0.333333	0	1011.83	83.24	16,57 %	0,18 %	0,01 %	0,00 %	11.1667	0,18 %	47815	6038	7	163.5	76.9	105	1	1	4	1 2 3 5	3	0	1	0	999	1	1	1	2	3	1	4	4	3	1	1	3	25	0
control	66634652	77	29.522	2	78	3	F	8279.17	1397.33	400.833	0.666667	0	1798.83	82.15	13,87 %	3,98 %	0,01 %	0,00 %	401.5	3,98 %	104161	10078	7	161.5	77.45	115	0	999	1	1 5	1	0	0	0	999	3	1	1	1	1	1	1	1	999	1	4	7	999	1
control	60988975	89	25.0477	2	67	1	M	3878.83	1468.33	382	0.333333	0	1850.67	67.7	25,63 %	6,67 %	0,01 %	0,00 %	382.333	6,67 %	107125	5729.5	7	188.5	89.45	102.5	1	1	2	1 3	2	0	1	3	2	6	6	6	6	6	4	4	4	6	6	6	6	66	0
control	60558704	73	30.582	3	70	2	F	3210	1384.67	515.667	0.5	0	1900.83	62.81	27,09 %	10,09 %	0,01 %	0,00 %	516.167	10,10 %	136983	5110.83	7	154.5	73.35	108	0	0	2	1 3	2	0	0	1	1	4	4	4	7	7	7	7	4	4	7	7	4	66	0
intervention	61844901	93	27.7703	2	76	3	M	2840.67	1387.33	300.667	1.5	0.166667	1689.67	62.7	30,62 %	6,64 %	0,03 %	0,00 %	302.333	6,67 %	88828	4530.33	7	183	93.25	109	1	1	1	1 3 5	1	2	0	2	1	5	2	2	4	5	7	7	6	1	7	6	4	56	1
intervention	68986043	90	36.2812	3	69	1	F	3212.5	1634.17	68.6667	1.83333	0	1704.67	65.33	33,23 %	1,40 %	0,04 %	0,00 %	70.5	1,43 %	80435	4917.17	7	157.5	89.95	117.5	1	1	1	1	1	0	0	0	999	3	4	999	3	4	4	999	999	999	999	999	3	999	1
control	67844440	68	27.2392	2	72	2	F	4128.33	1238.17	25.3333	0.5	0	1264	76.56	22,96 %	0,47 %	0,01 %	0,00 %	25.8333	0,48 %	54963	5392.33	7	158	69.15	101.5	0	999	3	1 5	3	2	1	0	999	5	6	6	6	6	5	6	5	6	6	6	7	70	0
control	63201520	84	26.2164	2	66	1	M	3748	1609.33	274.5	1.66667	0.166667	1885.67	66.53	28,57 %	4,87 %	0,03 %	0,00 %	276.333	4,91 %	92429	5633.67	7	179	85.2	98.5	0	999	4	1 3 6	3	0	1	4	3	4	3	6	6	6	3	1	999	7	5	3	6	999	0
intervention	66510084	65	26.3702	2	79	3	F	3980.67	1064.33	8.83333	0.333333	0	1073.5	78.76	21,06 %	0,17 %	0,01 %	0,00 %	9.16667	0,18 %	55190	5054.17	7	157	65.1	101	1	1	2	1 3	2	0	1	1	1	2	3	2	4	2	5	7	5	3	1	1	4	39	0
control	61022264	46	19.0238	1	67	1	F	2473.33	1936.33	450	1.66667	0	2388	50.88	39,83 %	9,26 %	0,03 %	0,00 %	451.667	9,29 %	136216	4861.33	7	155.5	46.3	80	1	1	4	7	3	0	0	3	1	5	6	6	6	6	6	6	6	6	5	5	5	68	0
intervention	60610435	82	28.7105	2	72	2	M	4407.17	1133.17	255.167	0.166667	0	1388.5	76.04	19,55 %	4,40 %	0,00 %	0,00 %	255.333	4,41 %	75346	5795.67	7	169	81.85	97	1	1	4	7	3	0	1	3	1	5	5	6	6	6	4	3	4	6	4	3	6	58	0
intervention	67386244	74	25.9095	2	67	1	M	4442.83	1004	64.5	0.833333	0	1069.33	80.6	18,21 %	1,17 %	0,02 %	0,00 %	65.3333	1,19 %	60078	5512.17	7	169	74.9	74.5	1	1	3	1 5	3	1	1	4	2	999	999	999	999	999	999	999	999	999	999	999	999	999	0
intervention	60011827	57	21.1927	1	74	2	F	4501.5	1245	251.5	0.166667	0	1496.67	75.05	20,76 %	4,19 %	0,00 %	0,00 %	251.667	4,20 %	41685	5998.17	7	164	57.4	90	0	999	4	5	3	0	1	4	1	4	6	6	6	4	1	7	4	1	1	4	7	51	0
intervention	61103699	75	24.2123	1	77	3	M	4384.83	1341.67	127.5	0.833333	0	1470	74.89	22,92 %	2,18 %	0,01 %	0,00 %	128.333	2,19 %	68520	5854.83	7	176	74.5	101	1	1	1	1 6	1	0	1	2	1	6	5	5	5	5	4	4	3	5	4	5	5	56	1
intervention	69467190	65	27.4077	2	74	2	F	3401.17	2094	257.5	4.33333	0.166667	2356	59.08	36,37 %	4,47 %	0,08 %	0,00 %	262	4,55 %	132697	5757.17	7	154	65.25	102.5	1	1	1	999	1	0	0	4	2	6	6	6	6	6	4	6	6	6	5	5	5	67	1
control	68190017	78	26.213	2	67	1	M	4149	1224.5	284	2.33333	0	1510.83	73.31	21,63 %	5,02 %	0,04 %	0,00 %	286.333	5,06 %	85806	5659.83	7	172.5	77.7	95	1	1	1	3	1	2	1	2	1	7	4	7	7	7	4	2	4	1	7	4	7	61	1
intervention	66431624	89	32.2979	3	71	2	M	3953.5	1159	62.6667	1.33333	0	1223	76.37	22,39 %	1,21 %	0,03 %	0,00 %	64	1,24 %	66874	5176.5	7	166	88.9	115	1	1	2	1	2	0	1	1	1	4	3	5	5	5	3	5	5	7	4	4	4	54	0
control	65815548	93	34.5776	3	70	2	M	3471	1217.67	42.5	0.666667	0	1260.83	73.35	25,73 %	0,90 %	0,01 %	0,00 %	43.1667	0,91 %	59291	4731.83	7	164	93	103	1	1	2	1 3	2	0	1	1	1	4	4	999	999	999	1	1	1	999	4	1	1	999	0
control	65055381	80	30.1103	3	70	2	F	3476	1769.33	258	4.66667	0	2032	63.11	32,12 %	4,68 %	0,08 %	0,00 %	262.667	4,77 %	86586	5508	7	163	80.4	109	0	999	3	2 3 5	3	0	1	3	1	4	4	6	6	6	4	1	4	7	4	4	6	56	0
control	64632321	88	33.9493	3	65	1	F	3631	2038.83	163.167	2.5	0.166667	2204.67	62.22	34,94 %	2,80 %	0,04 %	0,00 %	165.833	2,84 %	108243	5835.67	7	161	87.5	119	0	0	1	1	1	1	1	1	1	4	4	4	6	4	6	6	6	4	4	6	6	60	1
control	63825767	68	22.46	1	79	3	M	4065.33	1925.17	400.833	2.83333	0	2328.83	63.58	30,11 %	6,27 %	0,04 %	0,00 %	403.667	6,31 %	112756	6394.17	7	174	67.95	90.5	0	999	4	6 7 8	3	0	0	2	1	5	6	6	6	5	2	5	2	6	6	6	6	61	0
intervention	61928134	62	23.771	1	67	1	F	3646	1288.83	516.333	2	0	1807.17	66.86	23,63 %	9,47 %	0,04 %	0,00 %	518.333	9,51 %	111214	5453.17	7	161.5	61.8	90	1	1	2	2	2	0	0	0	999	4	4	4	4	1	1	6	3	7	4	4	7	49	0
intervention	60157822	63	24.6094	1	76	3	F	4323.5	1258	384.333	1.5	0	1643.83	72.45	21,08 %	6,44 %	0,03 %	0,00 %	385.833	6,47 %	100820	5967.33	7	160	62.55	99	1	1	1	999	1	0	0	1	1	4	4	5	6	5	4	4	4	7	6	5	6	60	1
control	69199204	63	25.2363	2	73	2	F	3918	1868.5	359.167	2.16667	0	2229.83	63.73	30,39 %	5,84 %	0,04 %	0,00 %	361.333	5,88 %	129725	6147.83	7	158	63.4	99.5	1	0	2	1	2	0	0	2	1	4	4	4	5	5	4	7	4	4	4	3	4	52	0
intervention	68473631	102	32.1929	3	69	1	F	4376.67	1684.17	124	1.16667	0	1809.33	70.75	27,23 %	2,00 %	0,02 %	0,00 %	125.167	2,02 %	97903	6186	7	178	101.95	118	0	999	2	2	2	0	0	2	1	1	3	3	1	2	4	4	999	7	4	1	3	999	0
intervention	66834022	81	26.0013	2	77	3	M	4125.83	1230.17	340.5	2.66667	0.166667	1573.5	72.39	21,58 %	5,97 %	0,05 %	0,00 %	343.333	6,02 %	100723	5699.33	7	176.5	80.55	98.5	1	1	4	6 7	3	0	0	3	1	1	4	6	7	4	1	1	1	7	6	1	7	46	0
control	60121311	93	32.5619	3	65	1	M	3645.5	2027.17	247	0.833333	0	2275	61.57	34,24 %	4,17 %	0,01 %	0,00 %	247.833	4,19 %	146022	5920.5	7	169	93.1	112	1	1	3	1 5	3	0	0	3	2	2	3	3	4	4	6	6	6	4	2	3	3	46	0
control	64271451	83	31.2394	3	72	2	F	4053.5	1369.83	310.5	2.66667	0	1683	70.66	23,88 %	5,41 %	0,05 %	0,00 %	313.167	5,46 %	93937	5736.5	7	163	82.5	107	1	1	2	2 5	2	0	1	4	1	3	3	3	3	3	1	1	3	5	4	3	6	38	0
control	60854787	96	34.0136	3	71	2	F	4329.17	1262.83	80	1	0	1343.83	76.31	22,26 %	1,41 %	0,02 %	0,00 %	81	1,43 %	66732	5673	7	168	95.8	131	1	1	2	1	2	0	1	999	1	1	4	3	5	5	2	4	4	4	2	2	1	37	0
control	68722331	94	36.0398	3	66	1	F	4376	1406	182.667	2.16667	0	1590.83	73.34	23,56 %	3,06 %	0,04 %	0,00 %	184.833	3,10 %	85071	5966.83	7	161.5	94.7	123.5	1	1	2	3	2	0	0	0	999	6	2	6	6	6	7	4	3	5	6	6	6	63	0
control	68533200	103	32.8769	3	65	1	M	4093.17	1971	529.667	3.16667	0	2503.83	62.05	29,88 %	8,03 %	0,05 %	0,00 %	532.833	8,08 %	116371	6597	7	177	102.95	110.5	0	0	2	5	2	0	1	4	2	4	6	6	6	6	2	2	999	6	1	2	1	999	0
control	67617444	75	23.2773	1	71	2	M	4048.17	1821.17	439	0.833333	0	2261	64.16	28,87 %	6,96 %	0,01 %	0,00 %	439.833	6,97 %	131379	6309.17	7	179.5	74.6	94	999	999	999		999	999	999	999	999	999	999	999	999	999	999	999	999	999	999	999	999	999	999
control	60839616	55	24.6082	1	75	3	F	2622.33	2551.33	180.833	0.666667	0	2732.83	48.97	47,64 %	3,38 %	0,01 %	0,00 %	181.5	3,39 %	166774	5355.17	7	149.5	54.65	93	1	1	1	2	1	0	1	2	1	6	6	6	6	6	3	5	4	7	6	5	6	66	1
intervention	60632544	65	26.539	2	68	1	F	3952	1773.5	84.5	2.16667	0.166667	1860.33	67.99	30,51 %	1,45 %	0,04 %	0,00 %	86.8333	1,49 %	82431	5812.33	7	156.5	65.3	103.5	1	1	2	1	2	0	1	2	1	4	4	4	4	4	4	4	4	4	4	4	4	48	0
intervention	64208575	84	25.4992	2	74	2	M	4074.17	1542.33	197.667	0.166667	0	1740.17	70.07	26,53 %	3,40 %	0,00 %	0,00 %	197.833	3,40 %	110182	5814.33	7	181.5	84	103	1	1	1	1 3	1	0	1	2	1	6	6	6	6	6	6	5	6	6	4	4	6	67	1
intervention	64357209	63	24.4563	1	70	2	F	4390.17	1195.17	229.833	0.333333	0	1425.33	75.49	20,55 %	3,95 %	0,01 %	0,00 %	230.167	3,96 %	73976	5815.5	7	160.5	63.3	97	0	999	4	1 6	3	0	0	2	1	7	4	6	7	5	4	2	2	5	6	2	3	53	0
control	65562747	72	25.9719	2	75	3	F	3322.83	2687.83	384.5	0.666667	0	3073	51.95	42,02 %	6,01 %	0,01 %	0,00 %	385.167	6,02 %	170434	6395.83	7	166.5	71.85	102	0	999	4	6 7	3	0	0	1	1	2	2	3	3	2	7	4	4	7	6	5	6	51	0
intervention	60881906	76	26.7679	2	69	1	M	4454.33	1425.33	137.833	1.66667	0.166667	1565	74	23,68 %	2,29 %	0,03 %	0,00 %	139.667	2,32 %	72802	6019.33	7	168.5	76.1	94.5	1	1	2	1	2	0	1	2	1	4	1	4	7	4	4	4	7	7	4	3	7	56	0
intervention	62041877	64	23.366	1	65	1	F	4221.5	1829.5	226.167	1.33333	0	2057	67.24	29,14 %	3,60 %	0,02 %	0,00 %	227.5	3,62 %	109826	6278.5	7	165.5	65.3	94	0	999	4	7	3	0	1	3	1	7	7	7	7	7	5	5	5	7	6	4	5	72	0
	67026667	88	31.3656	3	80	4	M	3122.67	1021.83	129.833	5	0.666667	1157.33	72.96	23,87 %	3,03 %	0,12 %	0,02 %	135.5	3,17 %	49786	4280	6	167.5	88.3	105	1	1	5	1 3 6	4	0	1	3	1	7	7	7	7	7	7	7	7	7	7	7	7	84	0
	65144021	71	24.1396	1	69	1	F	4274	1206.5	778.167	26.8333	0	2011.5	68	19,19 %	12,38 %	0,43 %	0,00 %	805	12,81 %	156861	6285.5	7	171.5	70.6	103.5	1	1	4	1 5	3	0	1	2	1	5	5	6	6	6	2	2	5	6	6	6	5	60	0
control	63196902	58	24.6156	1	68	1	F	6112	2756.67	139	0.833333	0.166667	2896.67	67.85	30,60 %	1,54 %	0,01 %	0,00 %	140	1,55 %	155732	9008.67	7	153.5	58.3	92	1	1	2	1	2	0	0	1	1	1	1	4	4	4	4	4	4	7	7	7	7	54	0
intervention	60698762	73	30.7809	3	69	1	F	4345	1662.67	434	3.5	0	2100.17	67.41	25,80 %	6,73 %	0,05 %	0,00 %	437.5	6,79 %	82387	6445.17	7	154	73.3	110.5	0	999	4	3	3	0	0	2	2	4	6	6	6	6	5	5	6	5	5	5	5	64	0
control	60463944	108	41.6651	3	66	1	F	4122.33	1726.5	181.333	2.66667	0.333333	1910.83	68.33	28,62 %	3,01 %	0,04 %	0,01 %	184.333	3,06 %	86370	6033.17	7	161	108.15	126	1	1	4	1 6	3	0	0	2	1	5	6	6	6	5	3	3	2	6	5	6	6	59	0
intervention	68089208	80	31.8443	3	78	3	F	4462.67	1134.33	29.1667	0.5	0	1164	79.31	20,16 %	0,52 %	0,01 %	0,00 %	29.6667	0,53 %	74219	5626.67	7	158.5	79.53	116	0	999	999	1 5	999	0	0	1	1	999	7	7	7	7	4	4	999	4	4	3	3	999	999
control	67002965	78	24.8971	1	74	2	M	3652.17	1568.33	262	1	0	1831.33	66.6	28,60 %	4,78 %	0,02 %	0,00 %	263	4,80 %	97661	5483.5	7	177	78	93	1	1	4	6	3	0	1	2	2	6	6	6	6	6	4	6	6	6	4	6	6	68	0
intervention	69192805	69	26.9531	2	66	1	F	3598.33	2529.17	495.833	1.83333	0	3026.83	54.31	38,18 %	7,48 %	0,03 %	0,00 %	497.667	7,51 %	156713	6625.17	7	160	68.7	106	1	1	4	6	3	0	1	2	3	3	3	3	3	4	4	4	3	2	3	2	3	37	0
	60786256	63	24.1544	1	65	1	F	3907.5	1814.33	432	6.66667	0	2253	63.43	29,45 %	7,01 %	0,11 %	0,00 %	438.667	7,12 %	53826	6160.5	7	161.5	63.45	99	0	999	4	6	3	0	0	2	1	5	5	5	5	4	1	1	1	5	3	3	3	41	0
	68788280	81	28.699	2	72	2	M	4602.5	1010.5	537.333	0.5	0	1548.33	74.83	16,43 %	8,74 %	0,01 %	0,00 %	537.833	8,74 %	113281	6150.83	7	168	80.7	98	1	1	3	5	3	0	1	4	1	7	6	6	6	6	3	3	5	5	4	3	5	59	0
control	64015945	67	25.2174	2	80	4	F	4221.83	1566	338	1.16667	0	1905.17	68.91	25,56 %	5,52 %	0,02 %	0,00 %	339.167	5,54 %	82830	6127	7	163	66.7	100	0	999	4	999	3	0	0	2	1	6	7	7	7	7	4	4	4	5	4	5	4	64	0
control	66636812	87	29.4078	2	78	3	M	4553.17	1748.5	172.833	0.166667	0	1921.5	70.32	27,01 %	2,67 %	0,00 %	0,00 %	173	2,67 %	88977	6474.67	7	172	87.35	106	1	1	4	6	3	0	1	4	2	4	4	4	6	5	3	4	4	6	6	5	7	58	0
intervention	63212610	67	25.0634	2	76	3	M	7176.5	1586.67	372.333	2.66667	2.5	1964.17	78.51	17,36 %	4,07 %	0,03 %	0,03 %	377.5	4,13 %	58324	9140.67	7	163.5	67.3	87	1	1	4	1 6	3	0	0	1	1	6	6	6	7	6	5	6	5	7	6	5	7	72	0
intervention	61004469	85	32.3884	3	65	1	F	4975.33	1200.83	215.5	0.166667	0.166667	1416.67	77.84	18,79 %	3,37 %	0,00 %	0,00 %	215.833	3,38 %	82652	6392	7	162	84.65	109.5	1	1	3	1 5	3	0	0	1	1	5	6	6	6	6	4	3	4	6	5	5	7	63	0
control	66307247	68	29.2395	2	70	2	F	2874.67	1643.67	265.5	0.5	0	1909.67	60.08	34,36 %	5,55 %	0,01 %	0,00 %	266	5,56 %	63534	4784.33	7	152.5	67.5	107	1	0	5	1	4	0	0	1	1	1	4	1	7	6	1	4	7	7	4	5	7	54	0
	66718248	83	29.4076	2	66	1	F	4558.83	1560	447.333	1.83333	0.166667	2009.33	69.41	23,75 %	6,81 %	0,03 %	0,00 %	449.333	6,84 %	77686	6568.17	7	168	82.5	108	0	999	2	2	2	0	0	1	1	7	6	6	999	6	1	1	1	7	4	4	7	999	0
control	64055866	64	25.7999	2	68	1	F	4259.83	1113.67	182.833	1.16667	0	1297.67	76.65	20,04 %	3,29 %	0,02 %	0,00 %	184	3,31 %	62225	5557.5	7	157.5	65.2	98.5	1	1	4	6 7	3	0	0	3	1	1	3	3	4	4	2	2	2	6	3	3	4	37	0
control	68397279	74	29.271	2	69	1	F	3723.83	1802.17	203.167	1.16667	0.166667	2006.67	64.98	31,45 %	3,55 %	0,02 %	0,00 %	204.5	3,57 %	74348	5730.5	7	159	74	105	1	1	2	2	2	0	1	1	1	4	4	4	5	5	4	7	6	4	5	4	4	56	0
intervention	60168567	69	24.3024	1	75	3	M	3377.83	2397.17	35.5	0.333333	0	2433	58.13	41,25 %	0,61 %	0,01 %	0,00 %	35.8333	0,62 %	126290	5810.83	7	168.5	68.8	95	1	1	3	1 2 3	3	0	0	999	2	4	5	5	5	5	6	6	6	5	5	5	5	62	0
intervention	61402905	66	24.841	1	65	1	F	3818.33	1169.67	171.833	26.3333	0	1367.83	73.63	22,55 %	3,31 %	0,51 %	0,00 %	198.167	3,82 %	71486	5186.17	7	163	66.05	99.5	0	0	4	1 6	3	0	0	2	1	5	5	5	5	5	1	7	6	7	7	6	6	65	0
intervention	63198801	97	31.6735	3	65	1	M	3828.17	1572.83	451.5	0.166667	0	2024.5	65.41	26,87 %	7,71 %	0,00 %	0,00 %	451.667	7,72 %	134022	5852.67	7	175	96.75	107	1	1	4	5	3	0	1	4	1	6	6	5	5	5	4	6	5	5	3	3	4	57	0
control	61529073	58	22.5153	1	67	1	F	3211.5	1500.17	515.667	0.833333	0	2016.67	61.43	28,69 %	9,86 %	0,02 %	0,00 %	516.5	9,88 %	118730	5228.17	7	160.5	57.75	92.5	0	999	4	6	3	1	1	3	1	4	3	3	3	5	7	5	999	6	6	6	6	999	0
control	66607541	65	21.8442	1	67	1	M	4195	1255.5	264	314.667	0.166667	1834.33	69.58	20,82 %	4,38 %	5,22 %	0,00 %	578.833	9,60 %	116162	6029.33	7	172.5	65.3	93	1	1	2	1 5	2	0	0	1	2	4	5	5	5	4	2	2	3	6	3	3	3	45	0
control	65032526	76	30.0621	3	77	3	F	4739.33	1501.33	37.5	0.333333	0	1539.17	75.49	23,91 %	0,60 %	0,01 %	0,00 %	37.8333	0,60 %	94054	6278.5	7	159	76.3	105.5	0	0	1	1	1	0	0	1	1	2	4	7	4	4	1	4	1	7	4	4	7	49	1
intervention	63271643	64	22.6757	1	65	1	F	4117.67	1225.83	236.667	1.66667	0.833333	1465	73.76	21,96 %	4,24 %	0,03 %	0,01 %	239.167	4,28 %	82981	5582.67	7	168	64.15	91	1	1	4	6 7	3	0	0	1	1	6	6	6	6	6	4	6	5	6	4	6	6	67	0
intervention	63954057	100	38.8195	3	68	1	F	4646	1468	149.833	2.16667	0.166667	1620.17	74.14	23,43 %	2,39 %	0,03 %	0,00 %	152.167	2,43 %	84999	6266.17	7	160.5	100.2	120	1	1	5	3 6	4	0	0	2	1	999	999	999	999	999	999	999	999	999	999	999	999	999	0
control	63394681	72	29.2101	2	74	2	M	3520.83	1821.17	110.333	2.16667	0	1933.67	64.55	33,39 %	2,02 %	0,04 %	0,00 %	112.5	2,06 %	92933	5454.5	7	157	72.15	98.5	1	1	1	1	1	0	1	0	999	1	1	999	4	4	4	5	7	3	6	7	3	999	1
control	63322254	73	24.9649	1	67	1	F	3875.33	1477.33	150.167	29.3333	2.5	1659.33	70.02	26,69 %	2,71 %	0,53 %	0,05 %	182	3,29 %	79058	5534.67	7	171	72.5	96.5	1	1	2	1	2	0	0	2	1	7	4	7	7	7	1	7	1	7	7	4	7	66	0
intervention	62518613	54	21.4949	1	66	1	F	3902.5	1900.33	374	0.5	0	2274.83	63.17	30,76 %	6,05 %	0,01 %	0,00 %	374.5	6,06 %	136717	6177.33	7	158.5	54.2	84.5	999	999	999		999	999	999	999	999	999	999	999	999	999	999	999	999	999	999	999	999	999	999
intervention	68548257	95	34.0636	3	77	3	M	4356.17	1148.17	99.8333	1.33333	0.166667	1249.5	77.71	20,48 %	1,78 %	0,02 %	0,00 %	101.333	1,81 %	78736	5605.67	7	167	94.8	113	1	1	1	3 5	1	0	0	0	999	4	3	3	3	3	1	1	1	3	3	3	3	31	1
intervention	68398550	74	27.6819	2	84	4	M	3714.67	1512.33	104.333	1.33333	0	1618	69.66	28,36 %	1,96 %	0,03 %	0,00 %	105.667	1,98 %	101482	5332.67	7	163.5	74.5	103	1	1	1	1 2	1	0	0	1	2	1	1	1	1	1	1	1	1	1	1	1	1	12	1
control	69359781	74	29.456	2	75	3	M	4019.83	1266	216.167	0.833333	0.166667	1483.17	73.05	23,01 %	3,93 %	0,02 %	0,00 %	217.167	3,95 %	75248	5503	7	158.5	74.45	101.5	1	1	3	1 2 3 5 8	3	0	1	1	1	4	5	5	5	5	4	6	5	4	4	4	4	55	0
control	64890855	110	34.331	3	72	2	M	3702	1481.17	255.833	3.16667	0.166667	1740.33	68.02	27,22 %	4,70 %	0,06 %	0,00 %	259.167	4,76 %	77225	5442.33	7	179	110.05	115	1	1	4	1 3 4 5	3	0	1	2	1	5	5	5	5	5	3	3	3	4	4	3	6	51	0
intervention	61732641	74	26.3756	2	68	1	F	4393.33	1788.67	256.333	33.5	0.333333	2078.83	67.88	27,64 %	3,96 %	0,52 %	0,01 %	290.167	4,48 %	113705	6472.17	7	167.5	75.05	99	1	1	2	2	2	0	0	1	1	7	7	7	7	7	6	6	7	7	6	6	5	78	0
control	60567527	59	26.3979	2	77	3	F	3362.17	2219.33	87.3333	1	0.333333	2308	59.3	39,14 %	1,54 %	0,02 %	0,01 %	88.6667	1,56 %	135552	5670.17	7	149.5	59	92.5	0	999	999	3	999	0	0	2	1	4	5	7	7	6	4	4	4	7	7	7	7	69	999
control	69873494	68	27.9421	2	66	1	F	3557.33	1628.5	552.833	2.33333	0	2183.67	61.96	28,37 %	9,63 %	0,04 %	0,00 %	555.167	9,67 %	127445	5741	7	156	68.2	101	1	1	2	1	2	0	0	1	999	3	6	6	7	4	2	999	7	7	7	7	7	999	0
control	60398269	87	31.5721	3	69	1	F	3570.33	2378.17	138.833	1.5	0	2518.5	58.64	39,06 %	2,28 %	0,02 %	0,00 %	140.333	2,30 %	97861	6088.83	7	166	87.95	105	1	1	4	1 6	3	0	0	3	1	5	5	6	6	5	4	4	3	7	5	4	7	61	0
intervention	65866327	105	34.8811	3	66	1	M	3859.83	1915	684	16.3333	0	2615.33	59.61	29,57 %	10,56 %	0,25 %	0,00 %	700.333	10,82 %	117211	6475.17	7	173.5	104.7	113	1	1	4	1 6	3	0	1	2	2	3	3	3	4	3	2	6	3	5	5	3	4	44	0
intervention	63400673	71	27.0538	2	72	2	F	2659.17	1956.17	236.833	0.5	0.166667	2193.67	54.8	40,31 %	4,88 %	0,01 %	0,00 %	237.5	4,89 %	115076	4852.83	7	162	70.85	106	0	999	1	1 3	1	0	0	0	999	5	5	6	7	999	7	7	7	6	5	5	4	999	1
control	60671246	85	29.4118	2	69	1	M	2803.17	2211.83	466.833	1.66667	0	2680.33	51.12	40,34 %	8,51 %	0,03 %	0,00 %	468.5	8,54 %	129505	5483.5	7	170	84.5	97	1	1	1	1 3	1	0	1	2	1	3	3	3	3	3	7	7	999	4	4	1	4	999	1
control	64144894	57	24.5095	1	68	1	F	4290.67	1783.5	503.833	2.66667	0	2290	65.2	27,10 %	7,66 %	0,04 %	0,00 %	506.5	7,70 %	114015	6580.67	7	152.5	56.55	91.5	999	999	999		999	999	999	999	999	999	999	999	999	999	999	999	999	999	999	999	999	999	999
intervention	67698576	77	27.1201	2	70	2	F	4298.5	1845.5	592.833	1.66667	0	2440	63.79	27,39 %	8,80 %	0,02 %	0,00 %	594.5	8,82 %	138795	6738.5	7	168.5	77.3	112	0	999	4	5	3	0	1	1	2	6	7	7	7	5	3	4	5	7	6	6	7	70	0
intervention	64563027	94	38.8747	3	65	1	F	2697.5	1957.17	128.5	1.5	0	2087.17	56.38	40,90 %	2,69 %	0,03 %	0,00 %	130	2,72 %	101193	4784.67	7	155.5	94.1	123	1	1	1	1	1	0	1	0	999	6	6	6	6	6	7	7	7	7	7	6	6	77	1
control	60960027	85	33.8345	3	81	4	F	4378	2092	152.667	1.33333	0	2246	66.09	31,58 %	2,30 %	0,02 %	0,00 %	154	2,32 %	72673	6624	7	158.5	85.15	125	0	999	4	6	3	0	1	1	1	999	999	999	999	999	999	999	999	999	999	999	999	999	0
control	65571343	58	23.2335	1	67	1	F	4278.67	1499.5	279.5	2.5	0	1781.5	70.6	24,74 %	4,61 %	0,04 %	0,00 %	282	4,65 %	79852	6060.17	7	158	58.3	98	0	999	2	1	2	0	0	999	1	3	3	3	3	3	3	6	3	2	2	3	2	36	0
control	66203380	78	26.6749	2	70	2	M	4280.67	1313	106.5	2.5	0.5	1422.5	75.06	23,02 %	1,87 %	0,04 %	0,01 %	109.5	1,92 %	83776	5703.17	7	171	78.65	96	1	1	2	1	2	0	1	4	1	4	1	4	4	4	1	4	7	7	7	4	7	54	0
intervention	67031496	62	24.6793	1	69	1	F	3264.5	2143.17	605.333	65.1667	0	2813.67	53.71	35,26 %	9,96 %	1,07 %	0,00 %	670.5	11,03 %	175208	6078.17	7	158.5	61.75	86.5	1	1	3	5	3	0	0	2	1	7	5	5	5	7	4	7	7	5	6	4	4	66	0
intervention	69025890	68	24.677	1	75	3	M	3943	1380.5	54.3333	0.666667	0	1435.5	73.31	25,67 %	1,01 %	0,01 %	0,00 %	55	1,02 %	72455	5378.5	7	166	68.3	94	1	1	2	1 6	2	0	0	2	2	4	4	5	6	6	1	2	2	6	5	5	7	53	0
intervention	64905860	72	25.9719	2	65	1	F	3927.17	2065.5	446.167	0	0	2511.67	60.99	32,08 %	6,93 %	0,00 %	0,00 %	446.167	6,93 %	138973	6438.83	7	166.5	72.15	93	1	1	4	6	3	0	0	3	1	4	4	6	6	4	1	7	4	6	4	4	4	54	0
intervention	68095156	81	30.116	3	66	1	F	3599.5	1043.5	98.6667	9.5	3.16667	1154.83	75.71	21,95%	2,08%	0,20%	0,07%	111.333	2,34%	64732	4754	7	164	81.45	110	1	1	3	1 5 8	3	0	0	0	999	5	4	4	5	6	5	6	6	6	3	3	5	58	0
control	68194532	62	21.4533	1	67	1	F	4239.17	2162.67	458	2.83333	0.333333	2623.83	61.77	31,51 %	6,67 %	0,04 %	0,00 %	461.167	6,72 %	124484	6863	7	170	69.1	92.5	0	999	2	3	2	0	0	0	999	1	4	4	7	6	6	4	5	7	6	5	6	61	0
intervention	61213461	86	40.623	3	67	1	F	4499	1782.33	161.833	5.16667	0.333333	1949.67	69.77	27,64 %	2,51 %	0,08 %	0,01 %	167.333	2,59 %	91617	6448.67	7	145.5	58.5	98	1	1	2	8	2	0	0	0	999	999	999	999	999	999	999	999	999	999	999	999	999	999	0
control	69159679	56	23.9224	1	81	4	F	4030.5	1297	422	2.5	0.333333	1721.83	70.07	22,55 %	7,34 %	0,04 %	0,01 %	424.833	7,39 %	103770	5752.33	7	153	56.1	95	0	999	4	6	3	0	0	999	1	6	4	6	6	4	4	1	999	6	2	2	4	999	0
control	62428796	95	33.0662	3	77	3	M	3028	1766.5	202.167	1.83333	0	1970.5	60.58	35,34 %	4,04 %	0,04 %	0,00 %	204	4,08 %	87567	4998.5	7	169.5	95.4	114	1	1	4	6	3	0	1	0	999	4	4	4	6	4	1	1	1	5	4	4	6	44	0
intervention	64326595	117	38.6445	3	65	1	M	4488.33	1093.83	60.3333	0.5	0	1154.67	79.54	19,38 %	1,07 %	0,01 %	0,00 %	60.8333	1,08 %	58846	5643	7	174	117.4	118.5	1	1	2	1	2	2	1	2	4	2	3	4	4	2	2	4	4	4	2	4	4	39	0
intervention	66717825	115	37.7665	3	67	1	M	3512.83	1706	526.333	21	4.16667	2257.5	60.88	29,57 %	9,12 %	0,36 %	0,07 %	551.5	9,56 %	75979	5770.33	7	174.5	115.4	117	0	999	2	1 5	2	0	1	4	3	5	3	3	6	5	3	1	1	7	5	6	6	51	0
control	65538887	72	29.9688	2	72	2	F	3109.5	1950.67	369.167	1.5	0	2321.33	57.26	35,92 %	6,80 %	0,03 %	0,00 %	370.667	6,83 %	93903	5430.83	7	155	72.45	104.5	1	1	1	1	1	0	1	1	1	6	6	6	6	6	6	6	6	6	6	6	6	72	1
control	68563798	57	22.1271	1	67	1	F	3533.83	2058.33	379.667	4	0	2442	59.14	34,44 %	6,35 %	0,07 %	0,00 %	383.667	6,42 %	123764	5975.83	7	160.5	56.55	89	1	1	4	6	3	0	1	2	1	6	6	6	7	7	4	4	6	7	6	4	6	69	0
intervention	64503598	65	24.9212	1	65	1	F	3955	1733.67	501.333	9.83333	3.66667	2248.5	63.75	27,95 %	8,08 %	0,16 %	0,06 %	514.833	8,30 %	100983	6203.5	7	161.5	64.7	99	1	1	2	1	2	0	999	0	999	4	4	4	4	4	4	4	4	4	4	4	4	48	0
intervention	69595300	97	35.629	3	67	1	F	3878.5	1370.67	197.667	1.33333	0	1569.67	71.19	25,16 %	3,63 %	0,02 %	0,00 %	199	3,65 %	62613	5448.17	7	165	96.75	119.5	0	999	1	1	1	0	0	999	999	2	2	6	6	5	5	1	1	7	7	5	7	54	1
intervention	62463973	80	33.9526	3	66	1	F	3705	2094.5	388.5	2	0.166667	2485.17	59.85	33,84 %	6,28 %	0,03 %	0,00 %	390.667	6,31 %	95775	6190.17	7	153.5	80.35	111	1	1	2	0	2	0	0	2	1	3	4	5	6	5	1	6	4	7	6	5	3	55	0
intervention	62912906	76	24.9587	1	80	4	M	5121.5	1268.33	193.5	0.5	0	1462.33	77.79	19,26 %	2,94 %	0,01 %	0,00 %	194	2,95 %	103239	6583.83	7	174.5	75.7	99.5	1	0	3	1 5	3	0	1	2	1	5	7	7	7	7	5	5	3	6	4	4	5	65	0
intervention	69799384	75	26.2596	2	69	1	F	4495	1370	245.833	3	0	1618.83	73.52	22,41 %	4,02 %	0,05 %	0,00 %	248.833	4,07 %	94348	6113.83	7	169	75.1	100	1	1	4	6	3	0	0	1	1	4	4	4	6	5	2	2	2	7	2	4	2	44	0
control	61834461	67	23.3204	1	68	1	F	3846.33	2089.5	257.667	13.3333	29.1667	2389.67	61.68	33,51 %	4,13 %	0,21 %	0,47 %	300.167	4,81 %	136377	6236	7	169.5	66.65	100	1	1	2	2	2	0	1	3	1	6	4	5	7	6	5	7	6	7	7	7	7	74	0
intervention	62148496	92	31.4627	3	74	2	M	4475.33	793.5	182.167	0.833333	0	976.5	82.09	14,55 %	3,34 %	0,02 %	0,00 %	183	3,36 %	65402	5451.83	7	171	91.5	104.5	1	1	1	1	1	0	1	2	2	1	2	2	2	2	2	2	3	4	1	1	1	23	1
control	63456887	52	23.5804	1	77	3	F	4297.33	1068.67	211.667	2.16667	0	1282.5	77.02	19,15 %	3,79 %	0,04 %	0,00 %	213.833	3,83 %	70325	5579.83	7	148.5	51.7	93	0	0	2	3	2	0	0	1	1	3	4	6	6	4	4	6	4	4	6	5	6	58	0
control	67632192	61	25.0657	2	74	2	F	3011.33	1240	196.833	3.16667	0	1440	67.65	27,86 %	4,42 %	0,07 %	0,00 %	200	4,49 %	89344	4451.33	7	156	60.65	96.5	0	999	1	1 2	1	0	0	0	999	4	4	3	4	999	1	1	1	1	4	1	1	999	1
intervention	67850334	103	34.6146	3	73	2	M	4686.17	1376.33	147	1.5	0	1524.83	75.45	22,16 %	2,37 %	0,02 %	0,00 %	148.5	2,39 %	87034	6211	7	172.5	104.35	111.5	1	0	4	5	3	0	1	3	1	6	5	6	6	6	2	2	6	7	4	2	6	58	0
control	67428116	59	26.3979	2	82	4	F	3820	1837.67	575	2.33333	0	2415	61.27	29,47 %	9,22 %	0,04 %	0,00 %	577.333	9,26 %	127896	6235	7	149.5	59.45	91	1	1	4	1	3	0	0	2	1	6	6	6	6	6	4	999	2	6	3	3	6	999	0
control	66962404	122	37.6543	3	68	1	M	3309	1582.17	245.833	2	0	1830	64.39	30,79 %	4,78 %	0,04 %	0,00 %	247.833	4,82 %	76404	5139	7	180	122.2	121	1	1	1	1	1	0	1	3	2	2	999	4	3	1	1	1	5	6	4	2	5	999	1
intervention	64430886	79	27.3356	2	68	1	M	3621.17	1661	606.333	2.16667	0	2269.5	61.47	28,20 %	10,29 %	0,04 %	0,00 %	608.5	10,33 %	153076	5890.67	7	170	78.7	96	1	1	4	2 5	3	0	0	3	1	7	7	7	7	7	5	6	7	7	6	7	6	79	0
control	65708698	84	31.6158	3	70	2	F	4147.17	1528.33	286.167	1	0	1815.5	69.55	25,63 %	4,80 %	0,02 %	0,00 %	287.167	4,82 %	92628	5962.67	7	163	83.8	105	1	1	2	2 3	2	0	0	1	1	4	3	3	5	4	4	3	5	6	1	1	6	45	0
intervention	68795353	81	26.6008	2	65	1	M	3165.17	1294.5	432.5	1.16667	0	1728.17	64.68	26,45 %	8,84 %	0,02 %	0,00 %	433.667	8,86 %	114675	4893.33	7	174.5	80.8	96.5	1	1	2	1 3	2	0	1	2	1	999	6	7	7	7	7	7	7	7	6	7	7	999	0
intervention	69589578	73	24.6755	1	74	2	F	4712.67	1272	242.833	1.33333	0	1516.17	75.66	20,42 %	3,90 %	0,02 %	0,00 %	244.167	3,92 %	77291	6228.83	7	172	72.9	98	0	999	4	6	3	0	0	0	999	1	7	7	7	7	1	1	999	3	1	2	7	999	0
intervention	66079720	104	37.7413	3	70	2	M	3667.33	1416.33	367.5	1.5	0	1785.33	67.26	25,98 %	6,74 %	0,03 %	0,00 %	369	6,77 %	94697	5452.67	7	166	104.3	115	1	1	1	1 3	1	0	0	2	1	4	4	4	4	4	4	2	4	999	1	3	2	999	1
control	64214840	65	26.0375	2	69	1	F	2631.5	1176.83	843.333	0.166667	0	2020.33	56.57	25,30 %	18,13 %	0,00 %	0,00 %	843.5	18,13 %	152636	4651.83	7	158	65.3	99.5	1	0	5	1 6	4	0	0	2	1	4	2	6	6	6	1	1	4	7	5	5	6	53	0
intervention	67475435	53	20.9644	1	69	1	F	4064.67	1647.67	384.333	0.833333	0	2032.83	66.66	27,02 %	6,30 %	0,01 %	0,00 %	385.167	6,32 %	118120	6097.5	7	159	53	90	0	999	4	1 5	3	0	0	3	1	5	6	6	6	5	4	4	4	6	5	5	6	62	0
intervention	61552732	98	31.6374	3	65	1	M	4647.83	1462.5	471	3.66667	0	1937.17	70.58	22,21 %	7,15 %	0,06 %	0,00 %	474.667	7,21 %	114919	6585	7	176	99.25	104	1	1	4	1 6 7	3	0	1	3	2	6	7	7	6	6	2	2	1	7	5	5	7	61	0
intervention	68019590	78	26.3656	2	73	2	M	4979.33	1196	187.333	1	0	1384.33	78.25	18,79 %	2,94 %	0,02 %	0,00 %	188.333	2,96 %	77635	6363.67	7	172	78.05	99.5	1	1	1	1	1	0	999	1	1	2	999	3	3	4	5	4	3	4	4	4	4	999	1
control	64170495	96	33.812	3	66	1	F	6054.17	1224.17	175.667	7.33333	0	1407.17	81.14	16,41 %	2,35 %	0,10 %	0,00 %	183	2,45 %	33824	7461.33	7	168.5	95.6	114	0	0	2	1	2	0	1	1	2	5	6	5	5	6	1	4	999	4	2	2	3	999	0
control	62912826	97	37.8906	3	77	3	F	3994.67	1258.17	22.8333	1.33333	0	1282.33	75.7	23,84 %	0,43 %	0,03 %	0,00 %	24.1667	0,46 %	43982	5277	7	160	97.8	136	0	0	1	1	1	0	0	1	1	2	2	2	2	3	2	1	2	1	2	2	2	23	1
intervention	63469562	51	19.6752	1	67	1	F	4225.83	1483.5	129	0.333333	0	1612.83	72.38	25,41 %	2,21 %	0,01 %	0,00 %	129.333	2,22 %	77501	5838.67	7	161	50.75	90	1	1	4	3 6	3	0	0	3	1	1	3	6	6	4	1	2	1	4	1	1	4	34	0
intervention	64427949	84	28.3937	2	67	1	M	3955.5	1076.67	246	1.83333	0	1324.5	74.91	20,39 %	4,66 %	0,03 %	0,00 %	247.833	4,69 %	83992	5280	7	172	83.9	101	1	1	3	1 2 5 6	3	0	0	2	2	5	5	6	6	6	6	6	6	6	3	5	2	62	0
control	69116428	83	29.7608	2	76	3	M	3225.67	1694	409.833	2.66667	0	2106.5	60.49	31,77 %	7,69 %	0,05 %	0,00 %	412.5	7,74 %	90038	5332.17	7	167	82.5	101	1	1	5	1 3	4	0	1	0	999	6	6	6	6	6	6	6	6	6	4	4	6	68	0
control	62822151	104	35.3594	3	69	1	M	3477.67	1640.5	396.833	0.833333	0	2038.17	63.05	29,74 %	7,19 %	0,02 %	0,00 %	397.667	7,21 %	103069	5515.83	7	171.5	104.35	109.5	0	999	5	2 5	4	0	1	1	1	6	6	6	7	7	5	6	999	6	5	6	6	999	0
control	61469428	83	28.5515	2	70	2	M	4158	1585.83	179.167	1.16667	0	1766.17	70.19	26,77 %	3,02 %	0,02 %	0,00 %	180.333	3,04 %	70196	5924.17	7	170.5	83.35	120	999	999	1	8	1	1	1	0	999	6	6	6	7	999	7	7	6	6	6	7	4	999	1
intervention	64661132	101	36.8744	3	85	4	M	5096.83	1338.33	34.6667	2.33333	0.166667	1375.5	78.75	20,68 %	0,54 %	0,04 %	0,00 %	37.1667	0,57 %	64072	6472.33	7	165.5	100.6	119	1	1	3	1 5	3	0	1	4	1	4	5	6	7	5	1	6	3	6	4	2	5	54	0
intervention	67927334	88	32.52	3	76	3	F	3447.5	1055.5	228.833	0	0	1284.33	72.86	22,31 %	4,84 %	0,00 %	0,00 %	228.833	4,84 %	69475	4731.83	7	164.5	87.95	115	1	1	3	3	3	0	0	1	1	5	6	6	6	6	4	4	2	6	5	5	3	58	0
intervention	69507942	91	30.7599	3	77	3	M	4689.5	1384.83	64	1.16667	0	1450	76.38	22,56 %	1,04 %	0,02 %	0,00 %	65.1667	1,06 %	77407	6139.5	7	172	90.65	103	1	1	4	6	3	0	1	4	1	6	6	6	6	6	4	4	4	6	6	4	4	62	0
intervention	68959362	98	31.1049	3	69	1	M	3757.17	1527.83	395.333	1.33333	0	1924.5	66.13	26,89 %	6,96 %	0,02 %	0,00 %	396.667	6,98 %	89527	5681.67	7	177.5	97.9	108	1	1	4	6	3	0	1	4	2	5	5	6	6	6	4	4	5	6	5	4	5	61	0
intervention	69513326	121	43.9106	3	72	2	F	5224.17	1352	73.5	2.5	0	1428	78.53	20,32 %	1,10 %	0,04 %	0,00 %	76	1,14 %	24129	6652.17	7	166	120.9	145	0	0	3	1 2 5	3	0	0	1	1	5	5	1	1	7	1	4	4	7	7	1	5	48	0
intervention	69851971	78	31.0482	3	66	1	F	4444.83	1181.33	359.5	0.166667	0	1541	74.26	19,74 %	6,01 %	0,00 %	0,00 %	359.667	6,01 %	94777	5985.83	7	158.5	78.25	108.5	1	1	2	1 3	2	0	0	1	999	5	4	4	4	4	7	6	6	4	2	3	4	53	0
intervention	64740370	91	31.3035	3	69	1	M	4600.17	1022.67	241	13.3333	0.166667	1277.17	78.27	17,40 %	4,10 %	0,23 %	0,00 %	254.5	4,33 %	72514	5877.33	7	170.5	90.8	101	1	1	1	1 3	1	0	999	3	1	5	5	7	7	6	1	1	4	7	7	3	7	60	1
control	63482891	67	26.6696	2	80	4	M	4295.67	1914.83	78.3333	5.16667	0	1998.33	68.25	30,42 %	1,24 %	0,08 %	0,00 %	83.5	1,33 %	98720	6294	7	158.5	67.3	92	1	1	4	1 5	3	0	1	1	1	999	999	999	999	999	999	999	999	999	999	999	999	999	0
control	67400644	66	26.7759	2	69	1	F	3365.83	1348.83	207	0.333333	0	1556.17	68.38	27,40 %	4,21 %	0,01 %	0,00 %	207.333	4,21 %	75399	4922	7	157	65.55	105	0	999	4	5	3	0	1	1	1	1	4	6	6	6	3	3	5	5	6	6	6	57	0
control	67556796	87	27.9274	2	74	2	M	4649.5	1727.5	419.333	67.8333	0.333333	2215	67.73	25,17 %	6,11 %	0,99 %	0,00 %	487.5	7,10 %	95160	6864.5	7	176.5	86.5	99.5	0	999	3	1 2 5	3	0	1	4	1	5	4	6	6	6	4	4	3	5	2	4	4	53	0
control	63785849	74	24.1633	1	74	2	M	3968.33	1134.33	722.5	52.6667	0.166667	1909.67	67.51	19,30 %	12,29 %	0,90 %	0,00 %	775.333	13,19 %	139881	5878	7	175	73.5	98	1	1	2	5	2	0	1	4	1	4	4	7	7	4	1	1	1	7	4	4	7	51	0
	61164446	60	24.1875	1	73	2	F	3210.33	2288.17	119.667	0.166667	0	2408	57.14	40,73 %	2,13 %	0,00 %	0,00 %	119.833	2,13 %	113755	5618.33	7	157.5	61.2	96	1	0	1	1	1	1	0	1	1	6	6	6	7	7	1	3	3	6	7	7	7	66	1
intervention	67822135	88	35.0287	3	65	1	F	3932.83	1837.33	319.833	2.33333	0.166667	2159.67	64.55	30,16 %	5,25 %	0,04 %	0,00 %	322.333	5,29 %	116058	6092.5	7	158.5	88.3	118	1	1	3	3	3	0	0	2	1	5	5	5	5	5	1	7	7	5	5	1	2	53	0
intervention	68842830	53	19.5859	1	65	1	F	3803	1376.33	319	11.8333	0	1707.17	69.02	24,98 %	5,79 %	0,21 %	0,00 %	330.833	6,00 %	109262	5510.17	7	164.5	55.45	90.5	1	1	3	1 5	3	0	0	3	1	3	5	5	5	5	2	7	5	7	5	2	3	54	0
intervention	61345409	62	26.1427	2	74	2	F	3590.33	1792	429.333	0.333333	0	2221.67	61.77	30,83 %	7,39 %	0,01 %	0,00 %	429.667	7,39 %	124175	5812	7	154	61.65	97.5	1	1	4	1	3	0	0	2	1	7	7	7	7	7	4	4	4	7	1	1	7	63	0
intervention	67894169	56	23.4602	1	75	3	F	3099.17	2061.33	372.333	1.5	0	2435.17	56	37,25 %	6,73 %	0,03 %	0,00 %	373.833	6,75 %	135599	5534.33	7	154.5	55.9	94	0	0	4	999	3	0	0	1	1	7	7	7	7	7	6	5	6	7	7	6	7	79	0
control	65529512	72	23.9185	1	66	1	M	2753.83	1543.83	461.5	10.3333	0.166667	2015.83	57.74	32,37 %	9,68 %	0,22 %	0,00 %	472	9,90 %	108401	4769.67	7	173.5	72.1	84	1	1	4	6	3	0	1	4	1	7	7	7	7	7	5	3	2	7	7	6	7	72	0
control	61835185	82	26.1738	2	67	1	M	2780.5	2461.67	664.333	0.833333	0	3126.83	47.07	41,67 %	11,25 %	0,01 %	0,00 %	665.167	11,26 %	175881	5907.33	7	177	82.15	95.5	1	1	999	1 3	999	0	0	2	1	2	1	1	4	2	1	6	6	7	6	5	5	46	999
control	63430122	104	41.9249	3	67	1	F	3633.33	669	38.5	1	0	708.5	83.68	15,41 %	0,89 %	0,02 %	0,00 %	39.5	0,91 %	37147	4341.83	7	157.5	103.6	120	0	0	1	1	1	0	0	0	999	6	6	6	7	6	5	5	4	5	5	6	6	67	1
intervention	65931818	71	25.1559	2	73	2	M	3276.83	1949.5	171	8.5	4.5	2133.5	60.57	36,03 %	3,16 %	0,16 %	0,08 %	184	3,40 %	120267	5410.33	7	168	71.3	92	1	1	1	1 3	1	0	1	2	1	5	5	5	6	6	5	6	6	6	5	5	5	65	1
intervention	61772402	69	26.2917	2	79	3	F	4327.67	1705.67	410.667	0.5	0.5	2117.33	67.15	26,46 %	6,37 %	0,01 %	0,01 %	411.667	6,39 %	94120	6445	7	162	69.1	106	1	0	4	3 6	3	0	0	2	1	6	6	6	6	5	5	5	6	6	5	6	5	67	0
intervention	62051770	84	34.0785	3	70	2	F	3438	1979.67	151.667	1.33333	0	2132.67	61.72	35,54 %	2,72 %	0,02 %	0,00 %	153	2,75 %	81290	5570.67	7	157	83.5	122.5	1	1	2	2	2	0	999	999	999	6	6	6	6	6	7	6	6	6	4	5	7	71	0
control	61358227	72	29.7764	2	74	2	F	3916.67	1587.5	378.5	0.666667	0	1966.67	66.57	26,98 %	6,43 %	0,01 %	0,00 %	379.167	6,44 %	97789	5883.33	7	155.5	72.3	105	0	0	3	1 2 5	3	0	0	2	2	5	3	3	6	6	6	7	5	6	7	4	5	63	0
control	69175085	59	21.8032	1	81	4	F	3945.5	1058.83	260.833	29.5	1.16667	1350.33	74.5	19,99 %	4,93 %	0,56 %	0,02 %	291.5	5,50 %	90844	5295.83	7	164.5	58.95	99	0	999	2	0	2	0	1	2	1	4	4	4	4	4	4	4	4	4	4	4	4	48	0
intervention	64141089	54	22.918	1	74	2	F	3904	1877.83	363.5	1.33333	0	2242.67	63.51	30,55 %	5,91 %	0,02 %	0,00 %	364.833	5,94 %	138088	6146.67	7	153.5	53.7	87	0	0	4	3	3	0	0	0	999	6	6	6	6	7	999	999	999	6	6	6	6	999	0
intervention	60170508	68	31.0446	3	75	3	F	3642.33	1888.33	182.833	1.33333	0.166667	2072.67	63.73	33,04 %	3,20 %	0,02 %	0,00 %	184.333	3,23 %	96130	5715	7	148	68.05	113	1	1	4	6	3	0	0	1	1	4	5	4	6	4	2	1	1	6	4	3	5	45	0
control	63980013	58	22.1003	1	66	1	F	3886.5	1895.17	529.167	10.5	0.833333	2435.67	61.47	29,98 %	8,37 %	0,17 %	0,01 %	540.5	8,55 %	146747	6322.17	7	162	57.8	91	1	1	4	3	3	0	1	2	1	5	6	6	7	7	6	4	4	7	5	6	5	68	0
control	67395026	75	29.1146	2	80	4	M	4683.5	850.833	11.8333	0.333333	0	863	84.44	15,34 %	0,21 %	0,01 %	0,00 %	12.1667	0,22 %	42240	5546.5	7	160.5	74.8	98	1	1	1	1 2 5	1	0	1	2	1	6	4	4	3	4	3	4	4	4	4	3	7	50	1
control	61781515	75	#NULL!	999	69	1	M	3422.33	1537.33	198.667	0.5	0	1736.5	66.34	29,80 %	3,85 %	0,01 %	0,00 %	199.167	3,86 %	89049	5158.83	7	999	999	999	1	0	1	1	1	0	0	0	999	999	1	999	999	1	999	999	999	999	999	999	999	999	1
intervention	69626503	83	27.2576	2	75	3	M	3590	2100.5	596.167	14.1667	0	2710.83	56.98	33,34 %	9,46 %	0,22 %	0,00 %	610.333	9,69 %	137955	6300.83	7	174.5	82.5	100	1	1	4	6 7	3	0	0	4	1	2	5	5	5	4	3	6	4	2	5	4	1	46	0
intervention	66128597	75	25.0593	2	65	1	M	4455	1835.5	194.333	6	0	2035.83	68.64	28,28 %	2,99 %	0,09 %	0,00 %	200.333	3,09 %	100702	6490.83	7	173	75.35	96	1	1	1	1	1	0	1	3	1	6	6	6	6	6	4	7	7	7	7	4	4	70	1
intervention	69663439	57	25.3333	2	75	3	F	2185	2124.83	237.667	2.16667	0	2364.67	48.03	46,70 %	5,22 %	0,05 %	0,00 %	239.833	5,27 %	103757	4549.67	7	150	56.7	95	1	1	1	1	1	0	0	1	1	7	7	7	7	6	7	7	7	7	7	7	7	83	1
intervention	65773018	70	22.7271	1	66	1	M	4228.67	2214.5	625.833	5.16667	0	2845.5	59.78	31,30 %	8,85 %	0,07 %	0,00 %	631	8,92 %	171135	7074.17	7	175.5	70.1	91	1	1	4	1 6	3	0	0	3	1	5	6	6	5	5	3	5	2	6	3	2	6	54	0
intervention	68266079	62	26.8352	2	69	1	F	3964	1317.83	299.667	1.33333	0	1618.83	71	23,61 %	5,37 %	0,02 %	0,00 %	301	5,39 %	92815	5582.83	7	152	62.4	101	1	1	4	6	3	0	0	0	999	4	6	6	6	4	1	1	1	4	4	6	7	50	0
control	67475269	68	25.7515	2	66	1	F	7503.67	1383.17	427.667	1.5	0	1812.33	80.55	14,85 %	4,59 %	0,02 %	0,00 %	429.167	4,61 %	101566	9316	7	162.5	68.05	102	1	1	3	2 5	3	0	0	1	1	3	3	6	6	6	1	1	1	1	1	1	6	36	0
intervention	68888403	73	24.9649	1	76	3	F	4163.67	1794.83	124.167	1	0.166667	1920.17	68.44	29,50 %	2,04 %	0,02 %	0,00 %	125.333	2,06 %	82473	6083.83	7	171	73.65	107	1	1	999	999	999	999	0	1	1	1	1	1	1	1	999	999	4	1	1	1	1	999	999
control	60078232	75	30.6219	3	65	1	F	3347.33	1936.33	514	3.33333	0.166667	2453.83	57.7	33,38 %	8,86 %	0,06 %	0,00 %	517.5	8,92 %	121674	5801.17	7	156.5	74.6	109	0	0	999	1	999	0	0	0	999	2	2	2	2	2	2	4	4	4	4	4	4	36	999
control	64563050	73	28.3382	2	65	1	F	3687.33	1412.67	539.833	2.16667	0	1954.67	65.36	25,04 %	9,57 %	0,04 %	0,00 %	542	9,61 %	136405	5642	7	160.5	72.8	106	1	1	4	1 6	3	0	0	3	1	6	6	6	6	6	6	6	6	6	6	6	6	72	0
intervention	69435555	102	31.4815	3	66	1	M	3297.83	1460.83	433.833	136.167	1	2031.83	61.88	27,41 %	8,14 %	2,55 %	0,02 %	571	10,71 %	86353	5329.67	7	180	102.1	110.5	1	1	1	5	1	0	1	2	2	6	6	7	7	7	7	7	6	6	7	7	7	80	1
control	64185556	88	31.5537	3	70	2	M	4512.17	996.833	646.5	2.5	0.166667	1646	73.27	16,19 %	10,50 %	0,04 %	0,00 %	649.167	10,54 %	116821	6158.17	7	167	88.7	110	1	1	2	1 5	2	0	1	3	1	999	999	999	999	999	999	999	999	999	999	999	999	999	0
control	62009236	56	21.875	1	65	1	F	3955.83	1878.67	242.333	31.5	0	2152.5	64.76	30,76 %	3,97 %	0,52 %	0,00 %	273.833	4,48 %	145076	6108.33	7	160	55.5	92	1	1	2	3	2	0	0	1	1	3	4	4	6	4	4	6	5	6	3	4	7	56	0
intervention	63238694	79	32.05	3	68	1	F	4440.83	1926.83	294.667	0.833333	0	2222.33	66.65	28,92 %	4,42 %	0,01 %	0,00 %	295.5	4,43 %	109796	6663.17	7	157	79.45	112	1	1	4	1 6	3	0	1	4	2	7	6	6	7	7	4	6	7	7	5	7	7	76	0
intervention	63986602	60	21.6433	1	68	1	F	4170.5	2084.17	301.667	0.333333	0.333333	2386.5	63.6	31,79 %	4,60 %	0,01 %	0,01 %	302.333	4,61 %	131440	6557	7	166.5	60.25	96.5	1	1	2	5	2	0	0	0	999	2	4	2	3	3	1	6	6	4	4	2	6	43	0
intervention	65335534	73	26.0192	2	65	1	M	4166.5	1335.5	611.667	2.5	0.666667	1950.33	68.12	21,83 %	10,00 %	0,04 %	0,01 %	614.833	10,05 %	150619	6116.83	7	167.5	73.45	93.5	1	1	4	6 8	3	0	0	2	1	5	4	4	5	4	2	2	1	6	5	3	6	47	0
control	68323754	74	27.6819	2	80	4	F	3715.5	2077	184.333	1	0	2262.33	62.15	34,75 %	3,08 %	0,02 %	0,00 %	185.333	3,10 %	120398	5977.83	7	163.5	73.45	104	0	0	999	999	999	0	0	1	999	7	7	7	7	7	7	7	7	7	7	5	7	82	999
control	69876554	72	27.95	2	74	2	M	4379.17	1779.5	336.833	1.83333	0.166667	2118.33	67.4	27,39 %	5,18 %	0,03 %	0,00 %	338.833	5,21 %	96604	6497.5	7	160.5	71.75	97	1	1	4	1 5	3	0	0	2	1	6	4	6	6	4	2	2	2	6	5	3	4	50	0
intervention	62440991	75	24.4898	1	67	1	M	3441	2496.67	669.667	13.8333	0	3180.17	51.97	37,71 %	10,11 %	0,21 %	0,00 %	683.5	10,32 %	186550	6621.17	7	175	75.15	93	1	1	3	1 3 5	3	0	1	3	1	7	7	7	7	7	7	7	7	7	7	7	7	84	0
control	66104137	82	30.3028	3	79	3	F	3785.67	1420.33	188.167	0.666667	0	1609.17	70.17	26,33 %	3,49 %	0,01 %	0,00 %	188.833	3,50 %	97562	5394.83	7	164.5	81.5	116	0	0	4	7	3	0	0	1	1	4	4	4	999	999	1	4	1	1	1	4	4	999	0
intervention	63452224	72	26.1286	2	73	2	F	3507	1477.17	62.1667	0.666667	0	1540	69.49	29,27 %	1,23 %	0,01 %	0,00 %	62.8333	1,24 %	78144	5047	7	166	72.05	103	1	1	4	6	3	0	0	2	1	5	5	6	6	4	4	3	2	6	4	3	3	51	0
control	63858027	109	42.5781	3	78	3	F	5517.83	1002.67	23.5	1.66667	0	1027.83	84.3	15,32 %	0,36 %	0,03 %	0,00 %	25.1667	0,38 %	13066	6545.67	7	160	109.1	147.5	0	0	5	999	4	0	0	1	999	7	1	4	7	4	999	7	7	1	4	999	7	999	0
[truncated: 16 more columns]
